# Supplementary material for: Exploring fluoroquinolone resistance mechanisms and the effects of carbonyl cyanide 3-chlorophenylhydrazone (CCCP) in Acinetobacter baumannii
Source: Front Med (Lausanne). 2025 May 9;12:fmed-12-1527662. doi: 10.3389/fmed.2025.1527662 (PMC12098036; doi:10.3389/fmed.2025.1527662)
Supplement: Supplementary file 1 [file Table_1.xlsx]

## Sheet: Sheet1
No. Strain	MIC (µg/mL) for CIP	MBC (µg/mL) for CIP	MIC (µg/mL) for CIP + CCCP	MIC (µg/mL) for CIP/MIC (µg/mL) for CIP+CCCP	MIC (µg/mL) for LEV	MBC (µg/mL) for LEV	MIC (µg/mL) for LEV+CCCP	MIC (µg/mL) for LEV/MIC (µg/mL) for LEV+CCCP	gyrA mutation	parC mutation	qnrS	oqxA	qnrA	oqxB	qepA	qnrB	qnrC
1	128	256	32	4	256	512	256	1	+	-	1	1	1	1	0	0	0
2	128	256	64	2	128	256	64	2	+	-	0	1	1	1	0	0	0
3	256	512	128	2	256	1024	128	2	-	+	1	1	1	0	1	0	0
4	8	16	4	2	4	16	2	2	-	-	0	1	0	0	0	0	0
5	128	256	64	2	128	256	128	1	+	-	0	1	0	0	0	0	0
6	8	16	8	1	4	8	2	2	+	-	1	0	0	0	0	0	0
7	64	128	32	2	128	256	64	2	+	-	1	1	0	0	0	0	0
8	256	256	128	2	256	512	256	1	-	+	1	1	1	1	1	0	0
9	4	8	1	4	4	8	4	1	-	-	0	0	0	0	0	0	0
10	32	64	4	8	64	128	128	0.5	+	+	1	0	0	0	0	0	0
11	256	512	128	2	256	512	256	1	+	-	1	1	1	1	0	0	0
12	32	64	32	1	16	64	4	4	+	-	1	1	1	0	0	0	0
13	64	128	64	1	64	128	16	4	+	+	1	1	0	0	0	0	0
14	8	16	2	4	16	32	4	4	-	+	0	1	0	0	0	0	0
15	2	4	1	2	4	8	2	2	-	-	0	0	0	0	0	0	0
16	32	64	4	8	64	128	16	4	+	+	1	1	1	0	0	0	0
17	512	1024	256	2	256	512	256	1	+	+	1	1	1	1	1	0	0
18	16	32	16	1	16	32	16	1	-	+	1	0	1	0	0	0	0
19	256	512	256	1	256	512	128	2	+	+	1	1	1	1	0	0	0
20	64	128	64	1	128	512	128	1	+	+	1	1	1	0	0	0	0
21	2	4	2	1	2	4	1	2	-	-	1	0	0	0	0	0	0
22	2	4	2	1	2	4	1	2	-	-	0	0	1	0	0	0	0
23	8	16	2	4	16	32	4	4	+	-	1	1	0	0	0	0	0
24	128	256	64	2	256	512	256	1	-	+	1	1	1	1	1	0	0
25	64	128	64	1	128	256	64	2	+	+	1	1	1	0	0	0	0
26	1	2	1	1	2	4	2	1	-	+	0	0	0	0	0	0	0
27	256	512	128	2	256	512	256	1	-	+	1	1	1	1	0	0	0
28	64	128	32	2	32	64	32	1	+	-	0	1	1	0	0	0	0
29	64	64	16	4	128	256	128	1	-	+	0	1	1	0	0	0	0
30	16	32	4	4	32	128	8	4	+	-	1	0	0	0	0	0	0
31	1	2	1	1	2	4	2	1	-	-	0	0	0	0	0	0	0
32	128	256	32	4	128	128	64	2	+	-	1	1	1	1	0	0	0
33	16	32	4	4	2	4	2	1	-	+	1	1	0	0	0	0	0
34	128	256	32	4	256	512	128	2	+	-	1	1	1	1	1	0	0
35	1	2	0.5	2	2	4	1	2	-	-	0	0	0	0	0	0	0
36	32	64	8	4	64	128	16	4	-	+	1	1	1	0	0	0	0
37	2	4	1	2	2	4	1	2	-	+	0	0	0	0	0	0	0
38	128	256	64	2	256	512	128	2	+	+	1	1	1	1	1	0	0
39	16	64	4	4	32	128	4	8	+	-	1	0	1	0	0	0	0
40	64	128	64	1	128	512	64	2	+	-	1	1	1	1	0	0	0
41	32	64	32	1	64	128	64	1	+	+	1	1	1	0	0	0	0
42	16	64	8	2	32	64	16	2	-	+	1	0	0	0	0	0	0
43	256	512	128	2	512	1024	128	4	+	+	1	1	1	1	0	0	0
44	32	64	32	1	64	128	32	2	+	-	1	1	1	0	0	0	0
45	16	32	16	1	32	128	16	2	-	+	1	0	1	0	0	0	0
46	128	256	128	1	256	512	128	2	+	+	1	1	1	1	0	0	0
47	256	512	128	2	256	512	256	1	+	-	1	1	1	0	0	0	0
48	128	256	64	2	128	256	64	2	+	+	1	1	1	1	0	0	0
49	128	512	64	2	128	512	64	2	+	-	1	1	1	0	0	0	0
50	256	512	128	2	256	512	256	1	+	-	1	1	1	1	0	0	0
51	128	256	128	1	256	512	128	2	+	-	1	1	1	0	0	0	0
52	256	512	128	2	128	256	128	1	+	+	1	1	1	1	0	0	0
53	16	64	8	2	8	16	4	2	+	-	0	0	1	0	0	0	0
54	512	1024	256	2	256	512	256	1	-	+	1	1	1	1	0	0	0
55	32	64	16	2	32	64	32	1	+	-	1	1	1	0	0	0	0
56	256	512	128	2	128	256	128	1	-	+	1	1	1	1	0	0	0
57	16	32	16	1	8	16	4	2	-	+	1	0	0	1	0	0	0
58	64	64	32	2	32	32	16	2	+	-	1	1	1	1	0	0	0
59	256	256	128	2	256	256	128	2	-	+	1	1	1	1	0	0	0
60	4	8	4	1	8	32	8	1	-	+	0	1	0	0	0	0	0
61	128	256	64	2	64	128	32	2	+	+	1	1	1	1	0	0	0
62	32	64	4	8	16	32	16	1	+	-	1	1	1	0	0	0	0
63	32	64	16	2	32	128	32	1	+	-	1	1	1	0	0	0	0
64	32	64	16	2	64	256	32	2	-	+	1	1	1	0	0	0	0
65	64	128	32	2	128	256	128	1	-	+	1	1	1	1	0	0	0
66	64	128	64	1	128	512	64	2	+	+	1	1	1	1	0	0	0
67	8	16	2	4	2	4	2	1	-	+	0	0	0	0	0	0	0
68	256	512	128	2	256	512	256	1	+	+	1	1	1	0	1	0	0
69	32	64	16	2	32	32	4	8	-	+	1	1	1	0	0	0	0
70	4	8	2	2	2	8	2	1	+	-	0	0	0	0	0	0	0
71	256	512	128	2	256	256	256	1	-	+	1	1	1	1	0	0	0
72	16	32	4	4	16	32	4	4	+	-	1	1	1	0	0	0	0
73	32	64	16	2	64	128	32	2	-	+	1	0	1	0	0	0	0
74	2	4	2	1	2	8	1	2	-	-	0	0	0	0	0	0	0
75	4	16	2	2	16	32	8	2	-	+	0	1	0	0	0	0	0
76	64	128	32	2	128	256	64	2	+	-	1	1	1	1	0	0	0
77	128	512	64	2	256	512	128	2	-	+	1	1	1	1	1	0	0
78	64	128	32	2	16	64	4	4	+	-	1	1	1	0	0	0	0
79	2	4	1	2	2	4	2	1	+	-	0	0	0	0	0	0	0
80	64	128	32	2	128	256	64	2	-	+	1	1	1	1	0	0	0
81	32	64	16	2	64	128	64	1	+	-	1	1	1	0	0	0	0
82	32	64	16	2	32	128	32	1	-	+	1	1	1	0	0	0	0
83	128	512	64	2	256	512	128	2	+	-	1	1	1	1	1	0	0
84	1	2	0.5	2	2	4	2	1	+	-	0	0	0	0	0	0	0
85	64	128	32	2	128	256	128	1	-	+	1	1	1	0	0	0	0
86	8	16	4	2	32	64	16	2	+	-	0	1	0	0	0	0	0
87	32	64	32	1	64	128	64	1	-	+	1	1	1	0	0	0	0
88	64	128	64	1	128	512	128	1	+	+	1	1	1	0	0	0	0
89	512	1024	256	2	512	1024	256	2	+	+	1	1	1	1	0	0	0
90	128	256	128	1	128	256	128	1	+	-	1	1	1	0	0	0	0
91	32	64	32	1	64	128	32	2	-	+	1	0	1	0	0	0	0
92	16	32	16	1	32	64	32	1	+	-	0	0	1	0	0	0	0
93	256	512	128	2	256	512	256	1	+	-	1	1	1	1	0	0	0
94	64	256	64	1	64	256	32	2	+	+	1	0	1	0	0	0	0
95	512	1024	256	2	512	1024	256	2	+	+	1	1	1	1	1	0	0
96	32	64	4	8	32	64	16	2	-	+	1	1	1	0	0	0	0
97	128	256	128	1	128	128	64	2	+	-	1	1	1	0	0	0	0
98	256	512	256	1	256	1024	128	2	+	+	1	1	1	0	1	0	0
99	128	256	64	2	128	256	64	2	-	+	1	1	1	0	0	0	0
100	16	32	2	8	32	64	8	4	+	-	1	1	0	0	0	0	0
101	128	512	64	2	128	256	64	2	-	+	1	0	1	1	0	0	0
102	512	1024	256	2	512	1024	256	2	+	+	1	1	1	1	1	0	0
